# Supplementary material for: Influence of the Method of Fe Deposition on the Surface of Hydrolytic Lignin on the Activity in the Process of Its Conversion in the Presence of CO2
Source: Int J Mol Sci. 2023 Jan 9;24(2):1279. doi: 10.3390/ijms24021279 (PMC9866296; doi:10.3390/ijms24021279)
Supplement: Supplementary file 1 [file ijms-24-01279-s001.zip]

Archive with 1 entries (1 files):
- ijms-2060068-supplementary.pdf
